# Supplementary material for: Synthesis and Characterisation of Platinum(II) Diaminocyclohexane Complexes with Pyridine Derivatives as Anticancer Agents
Source: Int J Mol Sci. 2023 Dec 5;24(24):17150. doi: 10.3390/ijms242417150 (PMC10742472; doi:10.3390/ijms242417150)
Supplement: Supplementary file 1 [file ijms-24-17150-s001.zip]

Archive with 1 entries (1 files):
- ijms-2738569-supplementary.pdf
